# Supplementary material for: Constitutive OsCIN1 Expression Reprograms Source–Sink Dynamics and Compromises Agronomic Traits in Rice
Source: Int J Mol Sci. 2025 Nov 27;26(23):11471. doi: 10.3390/ijms262311471 (PMC12692661; doi:10.3390/ijms262311471)
Supplement: Supplementary file 1 [file ijms-26-11471-s001.zip]

Archive with 1 entries (1 files):
- ijms-3955025-supplementary.pdf
